# Supplementary material for: Sensitive and Stable NCF/GO/Au@Ag SERS Substrate for Trace Detection of Polycyclic Aromatic Hydrocarbons
Source: Polymers (Basel). 2025 Jun 19;17(12):1716. doi: 10.3390/polym17121716 (PMC12197083; doi:10.3390/polym17121716)
Supplement: Supplementary file 1 [file polymers-17-01716-s001.zip]

Archive with 1 entries (1 files):
- polymers-3662362-supplementary.pdf
